# Supplementary material for: Little Brown Bats (Myotis lucifugus) Support the Binding of SARS-CoV-2 Spike and Are Likely Susceptible to SARS-CoV-2 Infection
Source: Viruses. 2023 Apr 30;15(5):1103. doi: 10.3390/v15051103 (PMC10223257; doi:10.3390/v15051103)
Supplement: Supplementary file 1 [file viruses-15-01103-s001.zip]

Archive with 1 entries (1 files):
- viruses-2355047-supplementary.pdf
